# Supplementary material for: CG dinucleotides enhance promoter activity independent of DNA methylation
Source: Genome Res. 2019 Apr;29(4):554–63. doi: 10.1101/gr.241653.118 (PMC6442381; doi:10.1101/gr.241653.118)
Supplement: Supplemental Material [file supp_gr.241653.118_Supplemental_Table_S3.xlsx]

## Sheet: Sheet1
Dataset	Reference
Nanog	Chen et al 2008
Mycn	Chen et al 2008
POU5F1B	Chen et al 2008
Rex1	Gontan et al 2012
Smad1	Chen et al 2008
Sox2	Chen et al 2008
STAT3	Chen et al 2008
Tbx3	Han et al 2010
TCF3	Marson et al 2008
Tcfcp2l1	Chen et al 2008
YY1	Vella et al 2011
Zfx	Chen et al 2008
Zic2	Luo et al 2015
CTCF	Stadler et al 2011
NFYA	Tiwari et al 2011
NRF1	Domcke et al 2015
REST	Arnold et al 2013
DHS	Domcke et al 2015
Cage	Forrest et al 2014
RNA-seq	Shen et al 2012
Supplemental Table 3: Overview on the used published datasets.
